# Supplementary material for: The role of JrPPOs in the browning of walnut explants
Source: BMC Plant Biol. 2021 Jan 6;21:9. doi: 10.1186/s12870-020-02768-8 (PMC7789580; doi:10.1186/s12870-020-02768-8)
Supplement: Supplementary file 2 — Additional file 2 Sequencing data of JrPPO1 and JrPPO2. [file 12870_2020_2768_MOESM2_ESM.txt]

>MW273898 [Juglans regia] polyphenol oxidases-1-like, CDS                
CGTCGCTCACAATAACTTGCACATGGCTTCTCTCTTGGCTTCCTCCTCCCACCCTAGAAGCACCAACATG
GTGGCTGCCACCACGACCATTCGCACCCCCTCTTTCCCTCCCTGTTTTCCTAGAAATACACAAGTTTCTA
AAGTTGGAAAGCAATACCACCACCTTACTACTAGAGTGGCATGCAGAGCTACAAATGGTGACCAACAAAA
TATTAATAATGGACAAAATCCTCAAGGGAAGTTCGATAGAAGAGATGTACTCCTTGGCCTCGGAGGCATG
TATGGTGCTGCCAATCTCTGCAATGACCCGTTTGCGCTGGCAGATCCGGTATCCGCGCCGGAATTAACAC
TGTGTAGCGAGGCAGACCTCCCAGCAGGCGCACTTCCAGTCAATTGCTGCCCACCTACATCCAAGAAGAT
CAAAGACTTTGTTTTACCTAGCCAAAACACTCCCTTACGTGTTAGGCCTGCGGCTCATTTGGTTGACAAC
GATTACATAGCCAAATATAACAAAGGCATTGAGCTCATGAAGTCCCTCCCGGCTGATGACCCGCGTAGTT
TCACCCAACAAGCTAATGTCCACTGCGCCTACTGCGACGGGGCTTACACACAAGTCGGTTTTCCAGACTT
GAGCCTCCAAGTTCACGAATGTTGGCTCTTCTTTCCATTCCATCGCTACTACGTGTACTTCTTCGAGAAA
ATATTGGGCAAGTTGATTGGCGATCCCACCTTTGCCTTGCCATTCTGGAACTGGGACTCCCCTCCTGGTA
TGCAGTTGCCATCCTTGTACGCTGTCTCCAACTCAGCAATCTATGACCCTCTGCGCAACGCCACCAACCA
GCCACCGACAATAATTGATCTTGACTACGGCGAGACCAGCGAGTCAACGACAACAACAGATCAAGTACCT
AGCAACCTCAAAATCATGTACCGGCAGATGGTGTCCGGCGCCAAGAACCCTACGCTATTTTTCGGCAGCC
CTTATCGGGCTGGGGATGAACTGACCCCAGGTGCTGGCACAATCGAGAGCACTCCCCACAATAATATCCA
CCTATGGACCGGTGACGACACCCAACCTAATATCGAGAACATGGGGAACTTCTACTCGGCCGGTAGAGAT
CCAATCTTTTTCGCTCACCATTCCAATGTGGACCGAATGTGGACCATATGGAAAACATTAGGAGGGAAAC
GAAAAGATATCACAGACCCAGATTGGTTGAACTCCTCATTTTTCTTCTATGATGAAGATGCAGATCCTGT
TCGTGTTAAGGTTAAGGACTGCGTTGATAACACTAAGCTGAGATATGTTTATCAAGATGTGGAGATTCCA
TGGCTAAAGACCAAGCCGACACCTCGTAAATCTAGGGTTAAGAAAGTAGCGAAAGCCTTTCCAGCCGGAC
ATGGTGGTGTAGCACAAGCGGCTGAAACATCGAGCGTTAAGTTTCCGATTGTTTTGGACAAGGTGATAAG
TACTGTTGTCGCTAGGCCCAAGAAATCGAGGAGCAAGAAAGAAAAGGACGACGAGGAAGAAGTTTTAGTG
ATTGAGGGTATTGAGGTTGAGAGAGATATTCCAGTGAAGTTTGATGTTTTTATCAACGACGAGGATGACG
CACCAACCGGGCCTGGAATTAACACGGAGTTCGCAGGAAGCTTTGTCAGCGTGCCGCAGCAGAAGCAGAC
GAAGAAGAAGAAAACTTACCTGGGGATAGGAATCTCTGACTTGTTGGAAGACTTGGGAGCTGAAGATGAT
GACTCCGTGGTGGTGACTTTGGTACCCCGGTTCGGGAAAGGGAAGGCCATCATTGGTGGGATCAAGATTG
TGCTTATCGGTTGAACTTAGAAAGTGTTTGCGGTCGTCCTTGCATTATTAGCCAATATTATGGGCAAATT
ACTAAAATAATAATTTAATGGCTGCCCCGTT

>MW273899[Juglans regia] polyphenol oxidases-2-like, CDS
CATGGGCTTCTCTCTCACTCAACCACCATCCACTAACATCAACAGTACGGTGGCCGCTGCCACCACCACC
ATTCCCAACTTCTCTTTCTATCCAACCTTTCCAAAAAAGACCCAGATTTCAAAATTTGGAAAGCGAAACC
TTCGCCTTGCTCCTGGAGCACTGTCATGCAGAGCCACAAACAATGACCAAAACTTTACATCTAGCTCCAA
AGATGGAAAGCCTTCTCAAGGGAAGTTCGAGAGGAGAGATGTCCTCATTGGCCTAGGAGGTCTCTATGGT
GTTGCTGGTCTTTACAATGATCCTTTTGCCTTGGCAGCTCCCGTATCAGCACCGGACATAACAAAGTGCG
GCAAGGCAGACTTTCCCGCCGGCGCAAAACCAACCAACTGCTGCCCACCACCATCCACAAAGATCATAGA
TTTTAAGCTACCTACCAAGAACTCCCCCTTGCGTGTTAGGCCTGCTGCTCATTTGGCTGACAAGGAGTAC
ATAGCCAAATATAACAAGGCCATTGAGCTCATGAAAGCCCTTCCAGCTGACGATCCGCGTAATTTTACAC
AACAGGCTAATGTCCATTGCGCCTATTGTGATGGGGCCTACGAGCAAGTTGGTTTCCCAAACCTTGACCT
CCAAGTACACAATTCTTGGCTCTTCTTTCCATTCCATCGCTATTACTTGTACTTCTATGAGAAGATCTTG
GGAAAGTTGATTGGGGATCCCACCTTTGCCTTGCCATTTTGGAACTGGGACGCCCCTGCTGGCATGCAAT
TGCCAGCCATGTATGCCAACCCCAAGTCTTCACTCTATGATGCTCTTCGCAACGCCAATCACCAGCCACC
GACCCTGATGGACCTTGACTACAACGGTACTGATGAGGAAACAACAAGTCAAGACCAACTCTCTGCCAAT
CTGAGCATCATGTACCGGCAAATGGTGTCCAATGGCAAGAATGCCAAGCTATTTCTCGGCAGCGCTTACC
GTGCTGGGGATGAACCTGACCCAGGTGCCGGCTCTATAGAGAACATTCCCCACGGTCCTGTCCACATATG
GACTGGTGACAATACCCAGCGTAATTTGGAAGACATGGGAAACTTCTACTCGGCTGGTAGAGATCCAATC
TTTTTCGCTCACCACTCCAATGTTGACCGAATGTGGAGCATATGGAAGACATTGGGAGGAAAAAGAACTG
ATTTCACAGAATCAGATTGGTTAAATGCAGGATTTCTCTTCTACGATGAAAATGGACAGGCTGTTCGTGT
TAAGGTTAAGGACTGCCTTGACACCACCAAGTTGGGTTATGTTTATCAAGATGTTGATCTTCCTTGGCTA
AAGTCTAAGCCGACTCGCAAATCTAAGCTTAAGAAAGTGGCGAAGTTTTTTCATTTAGGGCATCAGGGGG
ATGTGGCAATTGCAGCTGAAACATCCCCAAGCGTCAACTTCCCGATTGTTTTGGACAAGGTGATAAGTAC
TGTGGTCGCTAGGCCCAGGAAATCGAGGAGCAAGAAAGAAAAGGAAGACGAGGAGGAAGTGTTGGTGATT
GGAGCCATCGAATTTGATAGAGATGCGCCGGTGAAGTTTGACGTTTTTATAAATGATGAGGACGACTCGC
CTACCACTAGGCCAGACAAGACGGAGTTCGCAGGAAGCTTTGTGAACGTGCCGCATAAGCACAAACATGG
TAAGAAGATGAATACCTGCTTGAGGTTAGGGATCTCTGACTTGTTGGAGGACTTGGACGCTGAAAATGAT
GACACTATTGTGGTGACTTTGGTTCCACGGTATGGGAAAGGGCTGGCCTCCATTAATGGGATCAAGATTG
AGCTTCTTGATTGAAATCCTCAACAATCAGTAGTACTGTTGTTATGGTAATAATTTCCCTTCATTATGGT
CTGCTCTTGTTCTTTTGAGTTAATTCCTACGCCCGGTTTGTGACACGACGTTGTATTTG
