# Supplementary material for: The role of JrPPOs in the browning of walnut explants
Source: BMC Plant Biol. 2021 Jan 6;21:9. doi: 10.1186/s12870-020-02768-8 (PMC7789580; doi:10.1186/s12870-020-02768-8)
Supplement: Supplementary file 4 — Additional file 4. Sequence alignment of PPO proteins in 17 species. [file 12870_2020_2768_MOESM4_ESM.txt]

>ABF19601.1[Camellia ptilophylla]
MASILPPTTTTSSTLSSYPIFKNTSKIPTIRKHNHSFKASCSKAKDSDPNLTPPSQNTQTSLGKFDRRNM
LIGLGGLYGAAGLTDTDPPALAAPVTAPYLSKCGAANLPADAKPTNCCPPKTNKIIEFKLPPPSNILRVR
PAAHLADEKYIAKFSKALQLMKSLPDDDPRSFKQQSNIHCAYCEGAYHQVGFPSTELQVHNSWLFFPFHR
FYLYFFEKILGMLLDDPAFAIPFWNWDSPAGMKIPAMYADINSPLYNRLRDAKHQPPTLIDLDYNLTDPK
NVDEEKQKLRNLTIMYRQVVSGGKTPRLFLGSSYRAGDDPDPGAGSLENIPHGPAHIWCGDRTQPNLEDM
GNFYSAGRDPIFYGHHANVDRIWTVWKTLGGKRNDFKDPDWLNSEFTFYDENAQLVTVKVKESLDHRKLG
YVYQDVEIPWLNTRPSPRISNFLRKIKNKAGIAMATETLDSAAIVFPRKLDEVVKVVVKRPTKSRSEREK
EEEEEVVVVEGIEVERDVSVKFDVFINDEDEAASGPEKTEFAGSFVNVPRKHKHDKKIRTGLRLGITELL
EDLEAEDDESVLVTLVPRYGSDAVTIGGVKIEFDS
>ACJ04908.1[Camellia sinensis]
MASILPPTTTKTTTTSSTLYSYPIFKNTSKIPTIRKHNHSFNVSCSKAKDSDPNLTPPSQNTQTSLGKFD
RRNMLIGLGGLYGAAGLTDTDPPALAAPVTAPDLSKCGAADLPADAKPTNCCPPKTNKIIEFKLPPPSNI
LRVRPAAHLADEKYIAKFSKALQLMKSLPDDDPRSFKQQSNIHCAYCEGAYHQVGFPSTELQVHNSWLFF
PFHRFYLYFFEKILGMLPDDPAFAIPFWNWDSPAGMKIPAMYADINSPLYNRLRDAKHQPPTLIDLDYNL
TDPKNVDEEKQKLRNLTIMYRQVVSGGKTPRLFLGSSYCAGDDPDPGAGSLENIPHGPVHIWCGDRTQPN
LEDMGNFYSAGRDPIFYGHHANVDRIWTVWKTLGGKRNDFKDSDWLNSEFTFYDENAQLVTVKVKESLDH
RKLGYVYQDVEIPWLNARPSSRISNFFRKIKNKAGIAMATETLDSAAIVFPRKLDEVVKVVVKRPTKSRS
EREKEEEEEVVVVEGIEMERDVSVKFDVFINDEDEAASGPEKTEFAGSFVNVPRKHKHDKKIRTSLRLGI
TELLEDLEAEDDESVLVTLVPRYGSDAVTIGGVKIEFDS
>ACM43505.1[Camellia nitidissima]
MASILPPTTTTAASTATITLTSSPFFKKTLQIPTLRNHRHSFKISCKSTDNDNQNPNTTSKNEETFLGKL
DRRNVLLGLGGYSAATILANPLAFAAPVTAPDLAKCGAADLPAGAKPTNCCPPKATKIIDFKFPQSNSMR
VRPAAHLADAEYIAKFSKALALMKALPEDDPRSFKQQANVHCAYCDGAYHQVGFPELDLQVHNSWLFFPF
HRYYLHFFERILGSLIGDPSFAIPFWNWDSPNGMQMPAMYADPNSPLYDVLRDAKHQPPTLVDLDYNGSD
PTTTDAQQKSSNLNVMYRQMVSSSKSARLFLGSPYRAGDEPDPGAGSLENIPHGPVHIWCGDRTQPNLED
MGNFYSAGRDSIFYGHHANVDRMWSIWKTLGGKRQDFTDPDWLNAGFVFYDENAQLVRVKVKDCLDSRKL
GYVYQDVDIPWLNTRPAPRVSKLSRKINKAGVAMAADTPSTAAEVFPKKLDKAVRVMVPRPKKSRSKKEK
DDEEEILVIEGIEVDRDVFVKFDVFINDEHEVVIGPNDTEFAGSFVNVPHKHKHGKKIKTILRLGITELL
EELGAEDDDGVLVTLVPKNGAGAVTIGGVKIEFDS
>XP_011096441.1[Sesamum indicum]
MASSIVPRPATTLSPARTTTTSSTPKPRHFPTIRKQNRCPKVSCKSPDNDQESAAPGKFDRRNVLIGLGG
LYGATTLAASPFSFAAPISAPDITKCGPADLPPGAAPTNCCPPPTAKIIDFKFPPPSTTMRVRPAAHLAD
EAYIAKFNKAVELMRALPEDDPRSFKQQASVHCAYCDGAYDQVGFPNLELQVHNSWLFFPFHRYYLYFFE
RILGKLIDDPTFAMPFWNWDSPGGMRIPAMYANPNSPLYDSLRDQRHQPPTVLDLNYSGTDPTISADQQT
RRNLTVMYRQMVSNSRTARLFFGSPYRRGDDPNPGSGSIENIPHGPVHVWTGDRNQPNFENMGNFYSAGR
DPIFYAHHSNIDRLWSIWKTLGGRRQDITDRDFLDASFVFYDENAQMVRVKVRDCLDHTKLGYVYQDVEI
PWLDSRPTPRVSSVLRKLKKLGKANAADTHSPKDVFPATLDKVLKVMVKRPKKKRSKKEKDELEEILVIE
GIELDRDVYAKFDVYINDEDDEITTPENTEFAGSFVNVPHKHKHGKKIKTQLRLSITEIMEDLDADDDDH
VLVTLVPTNAGDAVTVHGIKIELDD
>ADP89908.1[Nelumbo nucifera]
MEKRNQPDRENEEGSLGRLDRRNVLIGLGGLYGATGLGADRLAFGAPIMPPDLSKCGAANLPAGAKPTNC
CPPASSEIVDFKLPSSSEPMRVRPAAHMVDEEYIAKYSKAIALMKALPADDPRNFTQQANVHCAYCDGAY
DQIGFPDLELQVHNSWLFFPFHRYYLYFYERMLGKLIDDPTFALPYWNWDAPAGMKMPTMYANPNSPLYD
KLRDAKHQPPTMIDLNYNVQDTTMTPEQLLKNNLATMYRQVVSNGSTAQLFLGSPYRAGDQPDPGFGSLE
NVPHGPVHLWAGDRTQPNIENMGNFYSAARDPIFYAHHSNVDRMWTIWKKLGGRRKDFKDPDWLNAGFLL
YDENKQLVRVKVRDCLDEKKLRYSYQDVEIPWMKTRPTPGKLMAAAQKLKITDRGLKKKKPTVSEFPKEL
DAPFKVVVKRPRKSRSKKEKEDEEEILVIDQVELERDTVVKFDVHINDEDGPSPDKSEFAGSFVNVPHKH
GKKMSKLRRA
>AKJ70977.1[Dimocarpus longan]
MASFSPTSSTTTTCFSPFFPNTSQISNLRKQKRSLFTSKVSCKVTSNDSDHLRKNPNTSSKDGELTPKKV
DRRDVLLGLGGLYGVTTLSSDPLSFAAPVSAPDLSRCSKADLPAGAKPTNCCPPKSTKIIEFKLPPSSSS
LRIRPAAHLADDEYIAKYYKAVELMKALPADDPRNFMQQANVHCAYCDGAYHQIGFPNLDLQVHNSWLFF
PFHRYYLYFYEKILGKLIGDPTFAMPFWNWDSPSGMPMPAMFANPNSPLYDTLRNSNHQPPTLADLDYSG
TDVASTNEKQISSNLKVMYRQMVSNGKTPRLFLGNTYRAGDEPDPGAGSLENLPHGPIHLWCGDTKQPNF
ENMGNFYSAARDPIFYAHHSNVDRMWTVWKTLGGKRTNFTDPDWLNAGFLFYDENANLVRVKVRDCLDSK
TLGYVYQDVDVPWLKTKPTPKKLRKKVAKLFDSVALAAEINKKLTPSSQFPLVLDSIKSTVVPRPKKSRS
KKEKEEEEEILVIDNIEFEREAVVKFDVYINDEDQAIGPENTEFAGSFVNVPHKHKQGKKIKTCLRLGLT
DLLEDLEAEDDDSVVVTLVPKNGKGLVSIGGIKIDFAQD
>AKN08990.1[Luffa aegyptiaca]
MASLSPPPPATLSSATATTYFVPLFRNNKYPSFGPRSRKFLINKAPRVLCSASNGDQKFDRRDVLLGLGG
LYGASTLGPDSFAFASPVVTPPLDKCHLATLPDGTKDACCPPTAVNIKDFRPTPPSKLRVRPAAHLIDEK
YIEKYKRAVQLMKCLPDNDPRNFRQQANVHCAYCHGGYDQVGFPVQVQVHNSWLFFPFHRYYLYFYEKIL
GELIGDPTFGLPFWNYDAPKGMRMPAIFADKNSPLYDQVRNLNHLPPALVDLNLDDAETDEETLVKRNLR
VMYRQVVSGARTPSLFFGVPYRGGDAAPEQGGGSVENVPHTPIHIWCGDSDQGGRDMGAFYSAARDPIFY
AHHSNVDRLWSIWKTLGGKREDLKDPDYLNSSFIFYNEKAEAVRVYVRDCLDLKNLGYVYQDADIPWIKT
RPTKRNKPKKKPKKQVASTVPFGVGAALAEPISFTVEKAGMAQFPLTLDKIVRTEVKRPKKSRSKEEKEE
EEEILLIEGIEVDAGKSSKFDVYINDEDDREIGPDNTEFAGSFVNLPHKVSGKNTTTLKTSLSWGSTNCL
KIWRWMMMKASWSLWCPSLGFDQSPIIIGNIKIELLIE
>XP_004146644.1[Cucumis sativus]
MASLSHPPSLTLTPFLRKTKTLLITPRISCKATNHNDQNFPNPKIDRRDILIGLTGLYGSSTLSQSTHFA
LAAPIETPNISKCGPPDLPPGADATNCCPPPATTILDFQPPPPSKLRVRPAAHLADRNYIEKYKKAVELM
KALPEDDPRSFTQQANVHCAYCNGAYDQVGFPVEVQVHNSWLFFPFHRFYLYFHEKILGELIGDPSFALP
FWNYDAPDGMKMPGMYAEEKSSLYDELRNENHLPPRLVDLDFGGVDPNIGDDAQIKSNLSIMYRQMVSGS
RTPSLFFGSAYVAGDEPSPGGGSVENIPHGPVHVWCGDTDQPNFENMGNFYSAARDPIFFAHHSNIDRLW
SVWKTLGGRRQNLQNPEWLNASFIFYDEKAQPIRVRVRDCLDSKSLGYIYQPVDLPWLQTRPTPRRAQKT
STVAFGIAPALAAGGPSSSRVKPANIKFPITVKSPVSVEVKRPKKSRSKKEKEEEEEVLVIYGIGFDPNN
GIKFDVFINDEDDKEIKPDNTEFAGSFVNVPHKHGHKKKVKTGLRVGITEELEDLEADNDDSIIVTILPR
IGAGLFSIDGLKIEFDK
>XP_008442274.1[Cucumis melo]
MAFLSHPPSLTLTPFLHKTKTISITSRISCKASNHNDQNTSNPKIDRRDILIGLTGLYGSSTLSQSPHFA
LAAPIQTPNISKCGPPDLPPGADPTNCCPPPATTILDFQPPPPTKLRVRPAAHLADQNYIEKYKKAIELM
KALPEDDPRSFTQQANVHCAYCNGAYDQIGFPVEVQVHNSWLFFPFHRFYLYFHEKILGELIGDSSFALP
FWNYDAPGGMKMPRMYAEEKSSLYDELRNENHLPPRLVDLDFGGVDDPNIGDDAQIRSNLSIMYRQMVSG
SRTPSLFFGSAYVEGDEPSPGGGSVENIPHGPVHVWCGDNDQPNFENMGNFYSAARDPIFFAHHSNVDRL
WSVWKTLGGRRKDLQNPEWLNASFIFYNEKAQPVRVHVRDCLDSKSLGYTYQPVDLPWLQTRPTPRRAQK
TTVAFGIASALAAGPSSSRVKPANIKFPITVKSPVSVEVKRPKKSRSKKEKEEEEEVLVIYGIGFDPNNG
IKFDVFINDEDDKEIKPDNTEFAGSFVNVPHKQAHKKKVKTGLRVGITEVLEDLEADNDDSIIVTIVPKI
GAGLFSIGGLKIELDE
>AAS00454.1[Triticum aestivum]
IRHEGRISISCEATGGGRVDRREVLLGLGGAAAAGLATDQGRGAIAAPIQAPDLRNCQTPDLPNTPPDTN
CCPTPGTGITDFELPPASSPLRVRPAAHLVDAEYLAKYERAVALMKQLPADDPRSFEQQWHVHCAYCDAA
FDQVGFPDLEIQVHNCWLFFPWHRFYVYFHERILGKLIGDDTFALPFWNWDAPAGMTLPAIYANRSSPLY
DERRDPAHQPPVLTDLDSSGTDANIPRDQQIDQNLKIMYRQMISDAKKTLLFLGQPYRAGDQPDPGAGSL
ENVPHGTVHVWTGDPAQPNLEDMGNFFSAARDPIFFAHHGNIDRLWHVWRRLRPSNTDFTDPDWLDAAFL
FYDEEARPVRVRVRDCLDPAALRYTYQDVGLPWLNARPAKASGGTPAPATTGTLPATLDRTIRVTVTRPR
VSRSRREKEEEEEVLVVEGIEIADHFNKFVKFDVLVNEPEGGVGSTPATATGYCAGSFAHTPHMVRPEEM
RKGPVKTVARFGVCDLMDDIGADDDQTVVVSLVPRCGGELVTVGGVSISYLK
>NP_001149552.1[Zea mays]
MTYRAGLAPPAIIDFQPPRASSSSXSPLRVRPAAHLXDSAYVAKYERAVALMRELPDDDPRSFAQQAHVH
CAYCNGAYGQAGFPDLDLQIHNCWLXFPWHRLYVYFHERILGKLIGDDSFALPFWNWDAPGGMTLPAIYS
SASSPLYDERRNTAHQPPSFLGLDFSDTDPDDMPRDLQVDQNLKVMYRQMISGAKRRELFMGQPYRAGDA
ADPGAGTVENVPHGPLHVWVGDPTQPNGEDMGNFYSAARDPVFFAHHGNIDRLWHVWRGLSPRNTDFADA
DWLDASFHFYDEEARLVRARVRDCLDPAALRYAYQDVGLPWLDARPARTAGAGAPAPATDGVVFPARLDR
TVRVAVARPRVSRSQEEKDEEEEVLVVDGIQVADHLRYVKFDVFVNQCAGGDDSTAAAECAGSFVLTPHV
IQQKEEGGGGSPVKTAARFGITDLLDDIGADGDVTIVVSLVPRCAGDVVTVDGVSVTYVK
>AAO16863.1[Ananas comosus]
ANLRSNKRMPTSLRAASPAATYSWALGGLYGATTGLGLNRRAAAAPILAPDLSTCGPPADLPASARPTVC
CPPYQSTIIDFKLPPRSAPLRVRPAAHLVDADYLAKYKKAVELMRALPADDPRNFVQQAKVHCAYCDGAY
DQIGFPDLEIQIHNSWLFFPWHRFYLYSNERILGKLIGDDTFALPFWNWDAPGGMQFPSIYTDPSSSLYD
KLRDAKHQPPTLIDLDYNGTDPTFSPEEQINHNLAVMYRQVISSGKTPELFMGSAYRAGDQPDPGAGSVE
QKPHGPVHVWTGDRNQPNREDMGTLYSAAWDPVFFAHHGNIDRMWYVWRNLGGKHRNFTDPDWLNASFLF
YDENAQLVRVKVKDCLEADAMRYTYQDVEIPWLKAKPTPKSALQKIKSKVSTLKATPRGTTTTTAETTFP
VVLDKPVSATVARPKARRSGKEKEEEEEVLVVEGIELEKDVFVKFDVYINSPEHEGVGPEASEFAGSFVH
VPHKHKKAKKGKEMARMNTRLKLGITDLLEDIGAEDDESVLITLVPRSGKGMVKVGGLRIDFSK
>AHH92831.1[Musa acuminata AAA Group]
MVSLPKATLPLSSLSPPSNSNSNSNSFACAFHFSYPDRRRHAHPKISCKASDEHEMTANAKLDRRDVLVG
LGGLCGAAAGLGIDSKALGNPIQAPDLTKCGPADLPTGATPTNCCPPYFPDKKIIDFKRPPNSSPLRVRP
AAHLVDSDYLDKYKKAVELMRALPADDPRNFMQQANVHCAYCDGAYDQIGFPNLELQVHNSWLFFPWHRF
YLYFHERILGKLIGDDTFALPFWNWDAPGGMKLPSIYADPSSSLYDKFRDAKHQPPVLVDLDYNGTDPSF
TDAEQIDQNLKIMYRQVISNGKTPLLFLGSAYRAGDNPNPGAGSLENIPHGPVHGWTGDRSQPNLEDMGN
FYSAGRDPIFFAHHSNVDRMWYLWKKLGGKHQDFNDKDWLNTTFLFYDENADLVRVTLKDCLQPEWLRYD
YQDVEIPWLKTRPTPKALKAQKTAAKTLKATAETPFPVTLQSAVSTTVRRPKVSRSGKEKEEEEEVLIVE
GIEFDRDYFIKFDVFVNATEGEGITPGASEFAGSFVNVPHKHKHSKKEKKLMTRLCLGITDLLEDIGAED
DDSVLVTIVPKAGKGKVSVAGLRIDFPN
>XP_008779317.1[Phoenix dactylifera]
MANLLKPNASTFSLSTSPNSFACSFHRQRPRVPPSSKKSHLHPRISCKARDEHEKPMHTSEATGSSGKLD
RRDMLIGLGGLYGAAAGLGVNRKALGLPIEAPDISKCGPADLPSGAIPTDCCPPFTSKIIDFKLPPRSDP
LRIRPAAHLVDSEYLAKYAKAVELMKALPADDPRNFTQQANVHCAYCDGSYDQIGFPDIEIQVHDSWIFF
PWHRFYLYFHEKILGKLIGDETFALPFWNWDAPAGMGMPSIYTDPSSSLYDKLRDAKHQPPYLVDLDFNG
QDPSFTQAQQIDHNLKIMYRQVIANGKTAQLFMGSPYRAGDQPNPGGGSFENVPHGTVHEWTGDRNQPNG
EDMGVLYSASRDPIFYAYHSNVDRMWYVWKKLGGKHKDFDDKDWLNTSFLFYDENADIVRVKIKDCLDTQ
WLRYTYQDVEIPWLRTRPTPKGTMAAKKSARSLRAITEATFPVTLDSPVSATVRRPKVSRSSKEKEDEEE
VLVVEGIEFDRDVFIKFDVYINTPEDGVDPGSSEFAGAFVNVPHKHKHSKKEKKLMTALRLGITELLEDL
GAEADDSVLVTLVPRKGKGKVKVGGLRIEFLK
>XP_018805282.1 [Juglans regia]
MASLSTQPPSTNINSTVAAATTTIPNFSFYPTFPKKTQISKFGKRNLRLAPGALSCRATNNDQNFTSSSK
DGKPSQGKFERRDVLIGLGGLYGVAGLYNDPFALAAPVSAPDITKCGKADFPAGAKPTNCCPPPSTKIID
FKLPTKNSPLRVRPAAHLADKEYIAKYNKAIELMKALPADDPRNFTQQANVHCAYCDGAYEQVGFPNLDL
QVHNSWLFFPFHRYYLYFYEKILGKLIGDPTFALPFWNWDAPAGMQLPAMYANPKSSLYDALRNANHQPP
TLMDLDYNGTDEETTSQDQLSANLSIMYRQMVSNGKNAKLFLGSAYRAGDEPDPGAGSIENIPHGPVHIW
TGDNTQPNLEDMGNFYSAGRDPIFFAHHSNVDRMWSIWKTLGGKRTDFTESDWLNAGFLFYDENGQAVRV
KVKDCLDTTKLGYVYQDVDLPWLKSKPTRKSKLKKVAKFFHLGHQGDVAIAAETSPSVNFPIVLDKVIST
VVARPRKSRSKKEKEDEEEVLVIGAIEFDRDAPVKFDVFINDEDDSPTTRPDKTEFAGSFVNVPHKHKHG
KKMNTCLRLGISDLLEDLDAEDDDTIVVTLVPRYGKGLASINGIKIELLD
>AAA69902.1 polyphenol oxidase [Malus domestica]
MTSLSPPVVTTPTVPNPATKPLSPFSQNNSQVSLLTKPKRSFARKVSCKATNNDQNDQAQSKLDRRNVLL
GLGGLYGVAGMGTDPFAFAKPIAPPDVSKCGPADLPQGAVPTNCCPPPSTKIIDFKLPAPAKLRIRPPAH
AVDQAYRDKYYKAMELMKALPDDDPRSFKQQAAVHCAYCDGAYDQVGFPELELQIHNSWLFFPFHRYYLY
FFEKILGKLINDPTFALPFWNWDSPAGMPLPAIYADPKSPLYDKLRSANHQPPTLVDLDYNGTEDNVSKE
TTINANLKIMYRQMVSNSKNAKLFFGNPYRAGDEPDPGGGSIEGTPHAPVHLWTGDNTQPNFEDMGNFYS
AGRDPIFFAHHSNVDRMWSIWKTLGGKRTDLTDSDWLDSGFLFYNENAELVRVKVRDCLETKNLGYVYQD
VDIPWLSSKPTPRRAKVALSKVAKKLGVAHAAVASSSKVVAGTEFPISLGSKISTVVKRPKQKKRSKKAK
EDEEEILVIEGIEFDRDVAVKFDVYVNDVDDLPSGPDKTEFAGSFVSVPHSHKHKKKMNTILRLGLTDLL
EEIEAEDDDSVVVTLVPKFGAVKIGGIKIEFAS
>ACM48249.1[Eriobotrya japonica]
SGQTGAYDQAGFPELELQVHNSWLFFPFHRYYLYFFEKILGKLINDPTFAMPFWNWDSPAGMPLPAIYAN
PKSPLYDKFRSAKHQPPTLVDLDYNGTEDNVSKETTINANLKIMYRQMVSNSKNARLFFGNPYRAGDEPD
PGGGSIEGTPHGPVHLWTGDNTQPNFEDMGNFYSAGRDPVFYAHHSNVDRMWSILETLGGKRTDLTDSDW
LDSGFLF
>AAK56323.1 polyphenol oxidase 2 precursor [Malus domestica]
MTSSPLPPTSTMAALHSTTTTTLFRSPLFPNKSQTPLQRKPKQCLAGRVRCKATKGDNDNLDQGLARLDR
RNMLIGLGTGGLYSAAGNSFAFAAPVSAPDLTTCGPADKPDGSTIDCCPPITTTIIDFKLPDRGPLRTRI
AAQDVAKNPAYLAKYKKAIELMRALPDDDPRSLVQQAKVHCSYCDGGYPQVGYSDLEIQVHFCWLFFPFH
RWYLYFYEKIMGELIGDPTFALPFWNRDAPAGMYIPEIFTDTSSSLYDQNRNTAHQPPKLLDLNYGGTDD
DVDDATRIKENLTTMYQQMVSKATSHRLFYGEPYSAGDEPDPGAGNIETTPHNNIHLWVGDPTQTNGEDM
GTFYSAGRDPLFYSHHSNVDRMWSIYKDKLGGTDIENTDWLDAEFLFYDEKKNLVRVKVRDSLDTKKLGY
VYDEKVPIPWLKSKPTLVSRRIRERPQFIFDLTTTFPATLSDTISVEVTRPSATKRTAAQKKAHDEVLVI
KGIEFAGNEPVKFDVYVNDDAESLAGKDKSEFAGSFVHVPHKHKKNIKTNLRLSIMSLLEELDAETDSSL
VVTLVPKVGKGPITIGGFSIELINTT
>XP_018858848.1 [Juglans regia]
MLYLHSSHNNLHMASLLASSSHPRSTNMVAATTTIRTPSFPPCFPRNTQVSKVGKQYHHLTTRVACRATN
GDQQNINNGQNPQGKFDRRDVLLGLGGMYGAANLCNDPFALADPVSAPELTLCSEADLPAGALPVNCCPP
TSKKIKDFVLPSQNTPLRVRPAAHLVDNDYIAKYNKGIELMKSLPADDPRSFTQQANVHCAYCDGAYTQV
GFPDLSLQVHECWLFFPFHRYYVYFFEKILGKLIGDPTFALPFWNWDSPPGMQLPSLYAVSNSAIYDPLR
NANHQPPTIIDLDYGETSESTTTTDQVPSNLKIMYRQMVSGAKNPTLFFGSPYRAGDEPDPGAGTIESTP
HNNIHLWTGDDTQPNIENMGNFYSAGRDPIFFAHHSNVDRMWTIWKTLGGKRKDITDPDWLNSSFFFYDE
NADPVRVKVKDCVDNTKLRYVYQDVEIPWLKTKPTPRKSRVKKVAKAFPAGHGGVAQAAETSSVKFPIVL
DKVISTVVARPKKSRSKKEKDDEEEVLVIEGIEVERDIPVKFDVFINDEDDAPTGPGINTEFAGSFVSVP
QQKQTKKKKTYLRIGISDLLEDLGAEDDDSVVVTLVPRFGKGKAIIGGIKIVLIG
